# Supplementary material for: Carfilzomib’s Real-World Safety Outcomes in Korea: Target Trial Emulation Study Using Electronic Health Records
Source: Int J Environ Res Public Health. 2022 Oct 19;19(20):13560. doi: 10.3390/ijerph192013560 (PMC9603615; doi:10.3390/ijerph192013560)
Supplement: Supplementary file 1 [file ijerph-19-13560-s001.zip]

Archive with 1 entries (1 files):
- ijerph-1874439-supplementary.pdf
